# Supplementary material for: The Discovery of Potent SHP2 Inhibitors with Anti-Proliferative Activity in Breast Cancer Cell Lines
Source: Int J Mol Sci. 2022 Apr 18;23(8):4468. doi: 10.3390/ijms23084468 (PMC9030381; doi:10.3390/ijms23084468)
Supplement: Supplementary file 1 [file ijms-23-04468-s001.zip]

Archive with 1 entries (1 files):
- ijms-1668193-supplementary.pdf
